# Supplementary material for: From Zero to Hero: The Cyanide-Free Formation of Amino Acids and Amides from Acetylene, Ammonia and Carbon Monoxide in Aqueous Environments in a Simulated Hadean Scenario
Source: Life (Basel). 2024 Jun 1;14(6):719. doi: 10.3390/life14060719 (PMC11204499; doi:10.3390/life14060719)
Supplement: Supplementary file 1 [file life-14-00719-s001.zip]

Archive with 1 entries (1 files):
- life-3025506-supplementary.pdf
